# Supplementary material for: Modeling and Optimization of Sensitivity and Creep for Multi-Component Sensing Materials
Source: Nanomaterials (Basel). 2023 Jan 11;13(2):298. doi: 10.3390/nano13020298 (PMC9862774; doi:10.3390/nano13020298)
Supplement: Supplementary file 1 [file nanomaterials-13-00298-s001.zip]

Archive with 1 entries (1 files):
- nanomaterials-2058478-supplementary.pdf
